# Supplementary material for: Serum neutralization activity declines but memory B cells persist after cure of chronic hepatitis C
Source: Nat Commun. 2022 Sep 16;13:5446. doi: 10.1038/s41467-022-33035-z (PMC9481596; doi:10.1038/s41467-022-33035-z)
Supplement: Supplementary file 3 — Source Data [file 41467_2022_33035_MOESM3_ESM.xlsx]

## Sheet: Fig. 1
Fig. 1a						Fig. 1b						Fig. 1c
Serum sampes from alllpatients (pretreatment)						Years after start of therapy that resulted in cure of chronic HCV infection	Pretreatment HCV genotype of the patient	HCVcc * used in neutralization assay	NAb50 normalized to pre-treatment value	Normalized NAb50 value predicted by model (red symbols in Fig. 1b )		Years after start of therapy that resulted in cure of chronic HCV infection	Pretreatment HCV genotype of the patient	HCVcc * used in neutralization assay	NAb50 normalized to pre-treatment value	Normalized NAb50 vlaue predicted by model (red symbols in Fig. 1c )
	NAb50 against HCVcc ( 1a)*	NAb50 against HCVcc ( 1b)*	NAb50 against HCVcc ( 2a)*	NAb50 against HCVcc ( 5a)*		0.92	1	1a	0.790765	0.796364		2.14	1	HCV1a	1.10727	0.637196
	202.3	406.3	2538.5	5283.5		4.95	1	1a	0.807772	0.562384		4.02	1	HCV1a	0.785669	0.486352
	1599.5	1312	5914	11732.5		9.11	1	1a	0.608881	0.382		1.92	1	HCV1a	0.792952	0.657048
	2095.5	633	4742.5	32209.5		0.93	1	1a		0.795696		4.43	1	HCV1a	0.400301	0.457521
	2993	500.35	1373	785.65		1.88	1	1a		0.734378		1.94	1	HCV1a	0.486697	0.655223
	1509.5	465.7	18728	8871.5		3.28	1	1a		0.651262		1.88	1	HCV1a	0.308753	0.660711
	862.6	3609	2211000	64278		9.25	1	1a		0.376811		3.82	1	HCV1a	0.17332	0.50091
	75	551.7	850.5	4771		0.98	1	1a	1.09847	0.792364		2.14	1	HCV1b	0.813537	0.6165
	154.1	75	3778	5327		2.92	1	1a	0.858184	0.671849		1.92	1	HCV1b	0.449155	0.652879
	95.46	92.19	7166	3141		4.82	1	1a	0.751658	0.568929		4.43	1	HCV1b	0.186506	0.354662
	75	164	2477	2346		7.18	1	1a	0.899793	0.459067		1.88	1	HCV1b	0.88441	0.659765
	688.9	168.7	51130	123498		3.67	1	1a	0.222902	0.629549		3.82	1	HCV1b	0.444576	0.407357
	75	568.7	3439	12820		0.98	1	1a	0.296319	0.792364		2.1	1	HCV1b	0.61157	0.622931
	82.01	2779	21028.5	9253		3.98	1	1a	0.158299	0.612715		3.78	1	HCV1b	0.398628	0.411174
	75	4754.5	3844	1265		0.92	2	1a	0.919122	0.796364		1.94	1	HCV1b	0.457317	0.649468
	114.1	2110.5	3564	1885		1.44	2	1a	0.909392	0.762262		2.01	1	HCV1b	0.766721	0.637696
	5138.5	6749	28808	9716		2	2	1a	0.810752	0.726924		2.14	1	HCV2a	0.603963	0.421275
	75	771.4	1736	14257		1.11	2	1a	0.601804	0.783757		4.02	1	HCV2a	0.488557	0.275176
	75	1965.5	2328	1744.5		4.19	2	1a	0.120813	0.601522		1.92	1	HCV2a	0.00557892	0.440398
	123.5	4161	30595	1113		0.93	2	1a	0.956307	0.795696		4.43	1	HCV2a	0.00173948	0.247076
	717	2102	24872	25036.5		0.01	3	1a	0.979135	0.859173		1.94	1	HCV2a	0.45712	0.438641
	75	1964.5	2129	1058.2		1.1	3	1a	0.779286	0.784416		4.39	1	HCV2a	0.430651	0.249763
	75	5980	300.1	4168		0.88	3	1a	1.00153	0.79904		1.88	1	HCV2a	0.195111	0.443924
	152.75	75	1879	156.35		4.41	3	1a	0.323423	0.589973		3.82	1	HCV2a	0.125054	0.289343
	382	35211	54536	13342		0.92	3	1a	0.700713	0.796364		2.1	1	HCV2a	0.417272	0.424718
						0.9	3	1a	1.0261	0.797701		3.78	1	HCV2a	0.236842	0.292214
Sera from patients infected with HCV genotype 1 (pretreatment)						2.38	3	1a	0.443097	0.703737		1.94	1	HCV2a	0.53694	0.438641
	NAb50 against HCVcc ( 1a)*	NAb50 against HCVcc ( 1b)*	NAb50 against HCVcc ( 2a)*	NAb50 against HCVcc ( 5a)*		0.92	1	1b	0.811255	0.723913		2.92	1	HCV2a	0.374526	0.357032
	202.3	406.3	2538.5	5283.5		4.95	1	1b	0.429642	0.498905		2.01	1	HCV2a	0.877366	0.43252
	1599.5	1312	5914	11732.5		0.93	1	1b		0.723275		2.14	1	HCV5a	0.595989	0.591613
	2095.5	633	4742.5	32209.5		1.88	1	1b		0.664597		4.02	1	HCV5a	0.365489	0.369582
	2993	500.35	1373	785.65		3.28	1	1b		0.584741		1.92	1	HCV5a	0.68252	0.63104
	1509.5	465.7	18728	8871.5		9.25	1	1b		0.317916		4.43	1	HCV5a	0.178646	0.340434
	862.6	3609	2211000	64278		0.98	1	1b	0.636061	0.720092		1.94	1	HCV5a	0.646705	0.627303
	75	551.7	850.5	4771		2.92	1	1b	0.51561	0.604556		4.39	1	HCV5a	0.586071	0.343061
	154.1	75	3778	5327		4.82	1	1b	0.518705	0.505243		1.88	1	HCV5a	0.701032	0.63861
	95.46	92.19	7166	3141		7.18	1	1b	0.304063	0.398467		3.82	1	HCV5a	0.0648108	0.385736
	75	164	2477	2346		0.92	1	1b	1.1711	0.723913		2.1	1	HCV5a	0.731357	0.598513
	688.9	168.7	51130	123498		3.67	1	1b	0.987141	0.563815		3.78	1	HCV5a	0.603276	0.389134
	75	568.7	3439	12820		7.06	1	1b	0.401308	0.403493		1.94	1	HCV5a	0.696931	0.627303
						0.98	1	1b	0.720719	0.720092		2.92	1	HCV5a	0.273615	0.477927
Sera from patients infected with HCV genotype 2 (pretreatment)						3.98	1	1b	0.387163	0.547573		2.01	1	HCV5a	0.508279	0.614468
	NAb50 against HCVcc ( 1a)*	NAb50 against HCVcc ( 1b)*	NAb50 against HCVcc ( 2a)*	NAb50 against HCVcc ( 5a)*		0.99	2	1b	0.564114	0.719456
	82.01	2779	21028.5	9253		5.83	2	1b	0.563928	0.457444
	75	4754.5	3844	1265		9.84	2	1b	0.125597	0.296957
	114.1	2110.5	3564	1885		1	2	1b	0.703337	0.718821
	5138.5	6749	28808	9716		4.07	2	1b	0.407635	0.542921
	below 75	771.4	1736	14257		10.07	2	1b	0.195341	0.289011
	75	1965.5	2328	1744.5		0.92	2	1b	0.769287	0.723913
						1.44	2	1b	0.53788	0.691304
Sera from patients infected with HCV genotype 3 (pretreatment)						2	2	1b	0.494174	0.65745
	NAb50 against HCVcc ( 1a)*	NAb50 against HCVcc ( 1b)*	NAb50 against HCVcc ( 2a)*	NAb50 against HCVcc ( 5a)*		8.9	2	1b	0.287709	0.330752
	123.5	4161	30595	1113		1.11	2	1b	0.869803	0.711865
	717	2102	24872	25036.5		4.19	2	1b	0.759978	0.536763
	75	1964.5	2129	1058.2		9.75	2	1b	0.314631	0.3001
	75	5980	300.1	4168		13.64	2	1b	0.187393	0.180351
	152.75	75	1879	156.35		0.24	2	1b		0.768333
	382	35211	54536	13342		0.96	2	1b		0.721364
						2.92	2	1b		0.604556
						4.99	2	1b		0.496966
						8.85	2	1b		0.332611
						0.93	2	1b	0.528633	0.723275
						2.23	2	1b	0.229052	0.643915
						6.81	2	1b	0.214699	0.414096
						9.27	2	1b	0.198682	0.317192
						0.01	3	1b	1.00873	0.783828
						1.1	3	1b	0.852777	0.712495
						3.84	3	1b	0.629904	0.554866
						6.07	3	1b	0.377606	0.44656
						7.1	3	1b	0.262629	0.401813
						0.88	3	1b	0.5179	0.72647
						4.41	3	1b	0.382851	0.525602
						7.72	3	1b	0.297867	0.376349
						9.78	3	1b	0.283213	0.29905
						1.1	3	1b	0.961991	0.712495
						2.64	3	1b	0.704962	0.620305
						5.9	3	1b	0.474389	0.454251
						9.6	3	1b	0.29417	0.305381
						0.03	3	1b	0.786487	0.782471
						1.09	3	1b	0.577592	0.713126
						9.13	3	1b	0.505984	0.322283
						13.94	3	1b	0.460478	0.172365
						16.01	3	1b	0.31229	0.121478
						0.9	3	1b	0.731439	0.725191
						2.38	3	1b	0.562829	0.635201
						5.73	3	1b	0.491991	0.462031
						13.52	3	1b	0.390124	0.183592
						0.92	1	2a	0.517033	0.713863
						4.95	1	2a	0.270615	0.491339
						9.11	1	2a	0.21349	0.316729
						12.04	1	2a	0.171887	0.21991
						0.93	1	2a		0.713234
						1.88	1	2a		0.65528
						3.28	1	2a		0.576326
						9.25	1	2a		0.311658
						0.98	1	2a	0.722483	0.710091
						2.92	1	2a	0.800004	0.595927
						4.82	1	2a	0.776624	0.497619
						7.18	1	2a	0.599007	0.391715
						0.92	1	2a	0.784127	0.713863
						3.67	1	2a	0.335895	0.55562
						7.06	1	2a	0.194708	0.396705
						14.2	1	2a	0.0973265	0.159771
						0.98	1	2a	0.73121	0.710091
						3.98	1	2a	0.548121	0.539542
						9.71	1	2a	0.369248	0.295326
						16.92	1	2a	0.362981	0.0954311
						0.99	2	2a	0.631097	0.709463
						5.83	2	2a	0.437183	0.450239
						9.84	2	2a	0.139682	0.290801
						1	2	2a	1.01238	0.708836
						4.07	2	2a	1.02377	0.534936
						10.07	2	2a	0.432268	0.282891
						17.57	2	2a	0.17949	0.0817154
						0.92	2	2a	0.774343	0.713863
						1.44	2	2a	0.426928	0.681663
						2	2	2a	0.496424	0.648219
						8.9	2	2a	0.294068	0.324426
						1.11	2	2a	1.10399	0.701968
						4.19	2	2a	0.84589	0.528839
						9.75	2	2a	0.172216	0.293929
						13.64	2	2a	0.0971869	0.174537
						0.24	2	2a		0.7577
						0.96	2	2a		0.711347
						2.92	2	2a		0.595927
						4.99	2	2a		0.489418
						0.93	2	2a	0.528971	0.713234
						2.23	2	2a	0.523504	0.634842
						6.81	2	2a	0.293788	0.407232
						9.27	2	2a	0.142231	0.310937
						0.01	3	2a	0.956515	0.772986
						1.1	3	2a	0.549673	0.70259
						3.84	3	2a	0.484302	0.546761
						6.07	3	2a	0.225372	0.439444
						7.1	3	2a	0.116115	0.395037
						0.88	3	2a	0.749531	0.716387
						4.41	3	2a	0.336661	0.517787
						7.72	3	2a	0.181617	0.369748
						9.78	3	2a	0.195612	0.292884
						1.1	3	2a	0.922298	0.70259
						2.64	3	2a	0.612267	0.611502
						5.9	3	2a	0.187691	0.447072
						0.03	3	2a	1.04848	0.771647
						1.09	3	2a	1.1913	0.703213
						9.13	3	2a	0.684722	0.316002
						13.94	3	2a	0.593478	0.166558
						16.01	3	2a	0.499917	0.115665
						0.92	3	2a	0.537275	0.713863
						2.26	3	2a	0.484513	0.633112
						6.52	3	2a	0.348035	0.419665
						8.39	3	2a	0.383466	0.343575
						0.9	3	2a	0.334691	0.715125
						2.38	3	2a	0.338802	0.626228
						2.38	3	2a	0.338802	0.626228
						13.52	3	2a	0.0882573	0.177773
						0.92	1	5a	0.947071	0.797744
						4.95	1	5a	0.310688	0.598677
						9.11	1	5a	0.346459	0.436949
						12.04	1	5a	0.35153	0.344494
						0.93	1	5a		0.79719
						1.88	1	5a		0.745981
						3.28	1	5a		0.675518
						9.25	1	5a		0.432161
						0.98	1	5a	1.0617	0.794423
						2.92	1	5a	0.754672	0.693089
						4.82	1	5a	0.455663	0.604393
						7.18	1	5a	0.341341	0.507106
						0.92	1	5a	0.900631	0.797744
						3.67	1	5a	0.493547	0.656895
						7.06	1	5a	0.441851	0.511736
						14.2	1	5a	0.280739	0.2858
						0.98	1	5a	0.986706	0.794423
						3.98	1	5a	1.06027	0.642393
						9.71	1	5a	0.431527	0.416704
						16.92	1	5a	0.30897	0.221697
						0.99	2	5a	0.817835	0.793871
						5.83	2	5a	0.603023	0.561108
						9.84	2	5a	0.280048	0.412411
						13.84	2	5a	0.243492	0.295074
						1	2	5a	0.732335	0.793319
						4.07	2	5a	0.572064	0.638232
						10.07	2	5a	0.390119	0.404894
						17.57	2	5a	0.249735	0.207831
						0.92	2	5a	0.902105	0.797744
						1.44	2	5a	0.831412	0.769345
						2	2	5a	0.849403	0.739712
						8.9	2	5a	0.682366	0.444204
						1.11	2	5a	0.922367	0.787267
						4.19	2	5a	0.863347	0.632717
						9.75	2	5a	0.745716	0.41538
						13.64	2	5a	0.341032	0.300312
						0.24	2	5a		0.83621
						0.96	2	5a		0.795529
						2.92	2	5a		0.693089
						4.99	2	5a		0.596927
						8.85	2	5a		0.445945
						0.93	2	5a	0.878247	0.79719
						2.23	2	5a	0.366075	0.72782
						6.81	2	5a	0.211957	0.521485
						9.27	2	5a	0.20776	0.431481
						0.01	3	5a	0.904019	0.849571
						1.1	3	5a	0.694414	0.787816
						3.84	3	5a	0.638746	0.64891
						6.07	3	5a	0.47223	0.551194
						7.1	3	5a	0.483418	0.510189
						0.88	3	5a	0.597093	0.799965
						4.41	3	5a	0.370997	0.622707
						7.72	3	5a	0.205568	0.486672
						9.78	3	5a	0.254608	0.414388
						1.1	3	5a	0.867797	0.787816
						2.64	3	5a	0.872738	0.707014
						5.9	3	5a	0.801093	0.558202
						9.6	3	5a	0.693614	0.420363
						0.03	3	5a	0.514427	0.848402
						1.09	3	5a	0.383031	0.788365
						9.13	3	5a	0.226591	0.436263
						13.94	3	5a	0.219054	0.292478
						16.01	3	5a	0.201542	0.242018
						0.92	3	5a	0.954346	0.797744
						2.26	3	5a	0.927151	0.726281
						6.52	3	5a	0.892351	0.532975
						8.39	3	5a	0.948296	0.4622
						0.9	3	5a	0.582305	0.798854
						2.38	3	5a	0.606206	0.72015
						5.73	3	5a	0.487668	0.565281
						13.52	3	5a	0.271863	0.303484
* The genotype of the E1E2 sequence of the HCVcc is indicated

## Sheet: Fig.2
Fig. 2a
Bordetella pertussis antigen-specific IgG (OD)		Diphtheria antigen-specific IgG (IU/ml)		Tetanus antigen-specific IgG (IU/ml)		NAb50 against HCVcc ( 1a)*		NAb50 against HCVcc ( 1b)*		NAb50 against HCVcc ( 2a)*		NAb50 against HCVcc ( 5a)*
Prior to interferon-alpha based therapy	6-10 years after start of interferon-alpha based therapy	Prior to interferon-alpha based therapy	6-10 years after start of interferon-alpha based therapy	Prior to interferon-alpha based therapy	6-10 years after start of interferon-alpha based therapy	Prior to interferon-alpha based therapy	6-10 years after start of interferon-alpha based therapy	Prior to interferon-alpha based therapy	6-10 years after start of interferon-alpha based therapy	Prior to interferon-alpha based therapy	6-10 years after start of interferon-alpha based therapy	Prior to interferon-alpha based therapy	6-10 years after start of interferon-alpha based therapy
0.3065	0.475	30.1901	21.3417	99.7502	95.2529	75	75	5128	266.2	3015	75	1215	99.21
0.362	0.385	64.702	26.8662	99.7272	78.254	189.3	75	445.7	75	1737	115.7	5915	634.2
0.98	0.801	86.8718	114.482	102.423	102.111	123.5	75	4161	287	30595	412.5	1113	260.1
0.2075	0.759	17.3307	12.2605	75.09	18.4462	75	75	771.4	345.9	1736	75	14257	120.2
0.5465	0.683					723.7	75	2166	168.6	18897	951.7	20761	1623
0.3005	0.217					75	75	1568	170	3131	75	1210	509.1
0.22	0.18	6.95178	5.47362	73.8949	64.6244	5059	75	6762	668.1	29701	854.4	9799	5403
1.5575	1.38			91.522	81.5726	1622	1295	1091	121.3	6732	2122	10784	1367
1.2365	1.113	2.91133	8.14221	8.18191	82.1071	1374	75	533.3	75	20657	710	9449	1732
0.759	0.7685	10.2511	6.76407	8.96798	24.4916	115.5	75	2243	174.7	4098	308.2	2096	877.7
0.7365	0.715			1.98493	3.61448	75	75	5980	1531	300.1	140.7	4168	214
0.9495	0.447	4.38861	1.51032			152.9	75	75	75	1349	276.3	152.8	140.6
0.131	0.108			84.8413	67.9528	89.02	75	2727	109.7	19803	425.4	14831	399.4
0.279	0.34	28.1445	14.3188	37.1149	17.1665	2551	134.2	655.7	382.1	4158	6131	30302	14159
0.125	0.136	23.717	35.5752			2361	75	515.4	75	1512	187.2	1037	146.3
Fig. 2b
Bordetella pertussis antigen-specific IgG (OD)		Diphtheria antigen-specific IgG (IU/ml)		Tetanus antigen-specific IgG (IU/ml)		NAb50 against HCVcc ( 1a)*		NAb50 against HCVcc ( 1b)*		NAb50 against HCVcc ( 2a)*		NAb50 against HCVcc ( 5a)*
Prior to interferon-alpha based therapy	10-15 years after start of interferon-alpha based therapy	Prior to interferon-alpha based therapy	10-15 years after start of interferon-alpha based therapy	Prior to interferon-alpha based therapy	10-15 years after start of interferon-alpha based therapy	Prior to interferon-alpha based therapy	10-15 years after start of interferon-alpha based therapy	Prior to interferon-alpha based therapy	10-15 years after start of interferon-alpha based therapy	Prior to interferon-alpha based therapy	10-15 years after start of interferon-alpha based therapy	Prior to interferon-alpha based therapy	10-15 years after start of interferon-alpha based therapy
0.3065	0.336	30.1901	19.3402	99.7502	90.791	75	75	5128	75	3015	75	1215	75
0.362	0.35			99.7272	92.0997	189.3	75	445.7	75	1737	75	5915	652.9
0.22	0.1715	6.95178	5.12376	73.8949	43.1453	5059	75	6762	237	29701	272.1	9799	1130
1.2365	1.5225			8.18191	51.3348	1374	75	533.3	75	20657	177.4	9449	699.2
0.342	0.611	29.6994	16.9746	10.2879	3.95542	409.4	75	25958	5359	19236	424.8	14357	986.1
0.4215	0.3385	60.4872	11.6271	32.0123	0.789091	75	75	1817	75	2604	435	1658	265.5
* The genotype of the E1E2 sequence of the HCVcc is indicated in the brackets.

## Sheet: Fig. 3 
Fig. 3a																							Fig. 3b
Pretreatment HCV genotype of the patient	Patient	Years after start of therapy that resulted in cure of chronic HCV infection	% neutralization of																				Number of HCVpp with >25% neutralization
			HCVpp1	HCVpp2	HCVpp3	HCVpp4	HCVpp5	HCVpp6	HCVpp7	HCVpp8	HCVpp9	HCVpp10	HCVpp11	HCVpp12	HCVpp13	HCVpp14	HCVpp15	HCVpp16	HCVpp17	HCVpp18	HCVpp19		Pior to antiviral therapy	1 year post start of therapy	2-6 years post start of therapy	6-10 years post start of therapy	10-15 years post start of therapy	>15 years post start of therapy
1	Pt 1	pre*	23.4005	62.1013	52.8565	88.6748	31.8821	38.8712	13.1566	74.4998	29.8945	52.5463	80.6219	35.2996	90.6193	19.335	85.5529	15.0988	70.026	-9.85894	-38.4948		13	10	10	5
	Pt 1	0.98	5.98472	34.5189	41.8454	84.8264	14.0667	30.24	6.85906	59.2651	17.1332	35.0905	80.1426	23.1635	83.7583	0.101273	82.7855	9.07245	59.5498	-13.2578	-31.5793		19	19	16	7
	Pt 1	4.82	13.8934	49.471	31.5297	78.9275	15.3296	24.1397	2.48665	55.5499	29.1205	31.4745	76.2547	21.5711	84.6026	12.2414	72.1053	12.9935	55.9768	4.58297	-20.8704		18	17	17	13
	Pt 1	7.18	-24.578	33.8243	-13.8242	49.5233	-20.8978	8.84817	-14.7156	14.7248	6.22689	0.962548	52.1397	-5.73663	67.4643	-32.8843	55.0744	-51.5061	18.6242	-54.8304	-76.5513		17	7	3	3		0
1	Pt 2	pre	72.7791	84.7641	77.4111	89.7984	76.2484	88.729	61.3539	80.5914	62.9707	80.5087	91.4346	66.5753	94.2156	32.6636	88.701	47.9359	69.7543	66.6216	43.9539		18	17	13	9	4
	Pt 2	0.92	65.35	81.0855	65.3389	89.5695	71.1585	80.9868	58.0911	83.0184	51.6905	70.9102	88.8518	60.6904	89.3045	34.8048	91.083	52.8585	66.2217	65.0785	46.3503		15	14	7	0	0	0
	Pt 2	3.67	37.1004	61.7066	41.6416	61.9337	46.4671	58.8914	37.9711	54.7786	46.3676	45.3865	69.8333	20.3853	82.1447	-20.9645	71.3638	19.4404	56.4882	57.6912	42.4083		12	5	5	0
	Pt 2	7.06	-41.2557	35.6033	-0.230188	46.6597	-9.54817	34.4013	32.1601	38.4617	-22.259	20.9719	24.8168	-3.1472	43.6993	-138.353	51.0178	-96.2722	15.484	-7.92521	-44.81		18	16	16	11	9
1	Pt 3	pre	32.2216	81.0677	60.2246	84.5818	65.2141	71.8777	73.1701	61.5124	17.6649	88.0849	77.2389	60.8842	95.2097	61.6643	77.8694	68.5812	89.1123	75.4514	42.4955		5	3		0
	Pt 3	0.93	18.0761	78.9592	46.7751	83.6698	52.4286	65.031	62.4364	66.7197	23.8947	76.036	70.4109	50.6631	95.7177	47.5796	85.158	54.1759	86.3512	58.5933	32.8302		17	11		4
	Pt 3	3.28	24.9907	69.7856	50.6556	67.1755	52.983	59.9767	41.606	65.397	2.76766	66.5901	76.1516	50.5404	90.5476	38.0177	83.1821	36.7262	84.4682	49.9233	30.7201		13	9	3		3	1
	Pt 3	9.25	4.33503	69.3078	52.9067	63.2766	32.5568	45.3344	19.1894	50.7287	-35.0774	55.0167	64.3815	50.5182	84.8823	21.8918	78.6143	16.5879	78.256	32.705	-4.99829		14	6	4	3
1	Pt 4	pre	8.69047	53.7677	42.588	83.0586	38.5702	31.1793	28.5596	52.6741	11.7272	39.2657	73.328	26.3311	95.8377	67.7392	84.5337	60.6724	88.4213	54.3831	40.4762		15	7	5	3
	Pt 4	0.98	-16.0676	26.6489	12.4021	38.0685	1.91074	13.1248	-3.16461	26.2587	-6.76365	15.3967	32.0497	-3.32331	85.1442	10.4051	68.6512	3.98716	71.1784	18.1262	-3.87833		9	7	0	2
	Pt 4	3.98	-20.0693	20.0168	8.01756	24.1382	1.53582	1.06713	4.88542	17.7955	-6.94473	17.1294	24.3188	2.20058	69.5782	3.71383	46.9647	5.73741	54.8167	5.94638	-25.0117		3	3		1		0
	Pt 4	9.71	-53.6562	-17.7999	-14.5517	2.36979	-25.0432	-14.8753	13.4111	-1.16456	-31.1066	-15.8237	-6.1478	-28.2326	30.1951	-32.1342	27.6339	-43.9698	30.4976	-22.9193	-31.7552		4	5	5
	Pt 4	16.92	-40.3587	-31.2097	-20.9151	-6.40782	-3.36415	-10.1491	0.491509	-3.06369	-13.7058	-25.9991	-4.28493	-25.6829	24.7518	-21.6497	16.7266	-21.4844	13.5353	-15.8436	-21.6184		16	12	10		5
1	Pt 5	pre	18.4556	66.6263	47.5213	69.8703	54.134	43.4994	65.5736	74.5781	25.2897	42.6428	73.8436	29.557	91.0387	60.676	74.8942	63.3511	85.5336	52.3842	50.757
	Pt 5	0.92	12.11	62.7339	45.9532	61.3726	34.2013	32.7712	44.1863	52.0827	15.8605	25.2975	62.991	35.1098	86.5903	44.3646	74.2924	49.4281	80.104	42.3616	33.2792
	Pt 5	4.95	3.06885	50.4814	39.508	56.8912	41.0895	18.3074	54.8063	34.2968	12.2032	29.7091	52.4715	20.5202	72.1331	28.1665	78.8042	25.9	72.2264	20.5824	15.5582
	Pt 5	9.11	-26.7209	37.4328	28.8037	45.3247	23.7754	14.893	28.8775	35.9823	-12.0995	14.6667	35.4716	7.64465	63.8699	9.75979	59.4056	-3.7682	58.3928	8.51575	-1.79221
	Pt 5	12.04	-73.0875	25.9006	6.78797	23.3618	9.45697	-14.2667	11.0115	-3.51255	-33.0425	-19.7871	17.9842	0.0276646	51.8857	-20.8373	69.9146	-30.9361	49.2434	-7.21756	10.0297
2	Pt 6	pre	16.9196	46.6119	43.9369	53.5734	33.0208	34.0427	35.8894	49.4521	8.95393	43.1038	45.8553	8.45928	82.548	27.216	85.5626	22.7165	72.4617	63.7422	56.4487
	Pt 6	0.99	16.766	45.8372	39.8777	46.0897	45.6804	35.5558	39.3311	42.6251	26.6448	38.1036	55.5764	5.07702	75.9583	24.2005	80.9653	-1.36902	46.4359	30.8191	12.1884
	Pt 6	5.83	-28.8672	40.5614	8.01699	40.5508	-1.67674	9.14617	37.6908	30.8929	-26.0365	24.4868	13.0419	3.88292	62.3551	-45.231	75.2305	-104.257	26.793	-24.2996	-23.2542
	Pt 6	9.84	-82.9263	-53.9946	-31.1555	-40.7016	-77.4371	-25.1854	-25.4897	-28.7035	-75.051	-28.6089	-100.384	-76.4452	-71.9732	-188.696	-39.7065	-217.407	-79.2809	-94.7503	-75.8245
	Pt 6	13.84	-74.9481	-58.4975	-21.1031	-31.3132	-53.5235	-15.7419	-15.7145	-21.4082	-48.2291	-24.93	-55.3766	-49.8942	-55.7647	-145.456	-9.12534	-114.568	-61.2565	-49.9013	-52.6434		Fig. 3c
	Pt 6	20.2427	-83.3442	-56.5517	-29.1283	-47.7349	-55.8594	-23.4905	-25.4858	-11.9281	-61.6116	-17.4602	-86.8212	-55.5831	-105.062	-178.592	-54.7525	-204.838	-96.1458	-84.5037	-78.2683			Mean number of HCVpp neutralized with
2	Pt 7	pre	-3.73972	34.3171	38.2473	43.2769	21.4791	32.443	45.6537	40.5051	2.74283	37.9283	34.6478	16.2335	76.03	23.08	63.0589	17.6274	60.1487	32.4742	16.635			<10% neutra-lization efficacy	10% - 30% neutra-lization efficacy	30% - 50% neutra-lization efficacy	50% - 70% neutra-lization efficacy	70% - 100% neutra-lization efficacy
	Pt 7	0.96	-22.5342	20.0293	7.13711	20.3411	5.32836	23.6251	18.8699	31.1407	-11.8712	33.6447	24.139	3.08509	43.3832	-0.189918	30.6608	21.6011	29.556	19.8276	4.60681		pre	2.82	3.82	4.59	3.65	4.12
	Pt 7	2.92	-1.08185	18.8064	16.6352	27.2096	20.0134	13.7753	12.6635	24.0094	15.3913	26.3127	28.8679	6.49382	29.752	9.06608	9.52185	17.9485	12.9495	26.6649	9.44854		1 year	5.59	4.29	4.12	2.71	2.29
	Pt 7	4.99	-24.1224	-4.39688	-5.21897	3.20677	-25.9132	-9.32808	6.43779	2.59587	-10.9392	-13.8784	-6.36891	-23.4395	-6.25696	-18.9482	-6.54364	-23.9658	-17.7128	-5.07771	-8.47683		2 to 6 years	8.07	4.64	3	2.14	1.14
	Pt 7	8.85	-47.2825	-15.7803	-12.403	-4.30555	-27.8377	-8.95791	-0.79652	7.95444	-23.3981	-9.71155	-12.8892	-24.7136	-11.131	-18.4184	2.10145	-17.5908	-11.5732	-8.51508	-13.7776		6 to 10 years	11.93	3.29	2.29	1.21	0.29
2	Pt 8	pre	34.7246	77.245	52.9723	79.505	47.7721	55.3021	50.0489	73.9083	33.0686	44.3248	70.0093	43.7488	97.1715	71.6574	87.2948	59.5973	82.1593	60.0765	24.6518		10 to 15 years	11.4	4.2	2.4	1	0
	Pt 8	1.11233	-0.87289	59.4173	40.186	68.1548	30.3915	36.6448	42.0239	62.171	10.1372	39.7837	63.6349	30.6399	94.5407	49.8918	84.5266	50.5283	72.5761	45.6138	15.3277		>15 years	17	2	0	0	0
	Pt 8	4.1863	9.29112	52.9977	38.399	52.3587	33.0951	39.2891	30.8038	44.5904	21.8876	34.06	49.3219	27.2668	84.2945	30.5412	79.1776	36.0749	62.2398	38.3191	13.378
	Pt 8	9.74795	-8.76243	32.2529	13.0474	44.2742	16.7067	34.6492	24.5363	28.7087	6.03821	22.6175	9.15132	21.3219	30.2642	77.3299	56.404	36.7424	49.5702	35.0561	53.8036
	Pt 8	13.6411	-17.4389	26.5578	18.1081	37.4674	6.91004	22.6043	25.228	32.9958	-1.88954	18.5064	23.133	11.3196	44.0751	3.36665	50.7115	36.4412	40.7032	26.1489	-5.30002
2	Pt 9	pre	-23.8742	15.8545	-13.0007	26.8233	-14.3702	22.2235	-14.0903	5.2305	18.9431	26.6525	64.9587	-11.8885	81.1047	-4.93436	65.5473	0.890565	21.4964	0.502631	-68.0217
	Pt 9	0.923288	-62.9549	-45.6204	-57.6497	-24.3382	-53.0276	-19.0525	-25.0256	-24.3809	-0.278043	-33.489	31.3076	-79.6251	59.0558	-58.4238	46.6713	-69.8382	-28.1674	-60.6706	-119.952
	Pt 9	8.90137	-66.7065	-56.7661	-64.2382	-48.4468	-88.8045	-35.6064	-41.6306	-45.4426	-19.1608	-38.8925	-2.29946	-56.9435	21.2762	-63.1993	-2.41671	-85.2568	-27.7939	-77.3867	-80.7957
2	Pt 10	pre	11.9369	56.7022	29.8104	62.5786	23.561	30.392	32.765	41.9146	23.0725	42.6613	63.6075	18.5177	90.3941	16.0332	73.3465	16.9551	68.4848	18.8596	-21.3931
	Pt 10	0.926027	30.2495	66.7745	43.2658	72.1163	32.0873	40.6519	40.5782	49.6379	20.2424	37.7717	74.4171	37.3942	89.2164	30.0256	82.9883	25.2858	72.6543	30.0305	0.743294
	Pt 10	9.26849	-18.1506	39.5594	12.7758	19.6112	-14.2457	13.7946	12.9897	18.346	-13.7656	10.6617	38.133	-3.59797	55.4888	-12.6391	23.353	-19.7322	34.4376	-8.60728	-36.2045
2	Pt 11	pre	13.252	54.8774	34.2517	52.5158	27.9906	37.4821	30.6304	45.2095	18.6578	31.0719	50.3741	19.4644	81.8288	24.2371	79.5769	13.7384	66.0603	27.0177	-3.99086
	Pt 11	0.99726	8.29219	51.8722	19.652	44.2828	20.8548	23.5716	39.8005	45.1652	15.4828	27.9198	37.4712	9.68973	68.5189	17.0107	69.6759	8.80977	58.5827	22.5294	-1.75512
	Pt 11	4.06575	-25.4624	11.1941	7.98005	20.0781	-5.25898	5.09327	9.72755	10.308	-15.2703	2.45143	9.16081	-35.6544	46.8803	-21.2407	32.5698	-22.649	27.113	-19.2509	-49.3222
	Pt 11	10.0685	-17.3361	22.6696	5.53437	17.7078	-7.28906	12.789	12.6452	19.7403	-1.15096	7.50262	10.4971	-7.53026	40.9288	-8.13942	31.346	-15.127	41.2074	-4.60605	-9.19042
	Pt 11	17.5671	-32.3604	3.71955	-6.59753	11.9361	-16.7287	0.142756	-0.469058	1.60574	-14.3334	-4.25986	14.1557	-21.5024	23.6863	-7.08454	17.4306	-33.8489	29.4005	-2.18684	-18.339
3	Pt 12	pre	9.1222	54.879	25.7693	51.337	34.2225	33.9883	51.1752	43.2352	17.4239	32.3577	44.4888	27.1855	83.6699	23.0412	70.0435	20.6687	64.521	35.6556	21.6707
	Pt 12	1.09863	-27.2181	37.8123	12.8792	30.6885	0.738732	15.5794	12.8939	27.3841	-13.0665	5.79311	23.2366	13.6135	59.6921	-4.06549	70.2058	-2.36464	46.2699	2.39511	-9.59526
	Pt 12	3.8411	-37.7955	10.8905	1.67052	27.3522	-3.80752	12.9568	29.1357	22.2034	0.975234	8.62133	23.6331	3.79885	43.9892	-0.968913	36.7333	-5.15998	24.4554	9.82231	-7.01027
	Pt 12	7.10137	-50.5598	15.5218	3.98699	16.753	-7.1475	17.7838	20.8476	18.8112	-11.166	3.75608	15.6343	6.11315	42.2297	-7.44058	30.9767	-2.06364	29.5001	16.3224	-4.73149
3	Pt 13	pre	28.5071	56.6974	44.4418	65.9857	31.3903	50.8635	38.2689	33.7435	11.8833	27.4297	51.445	12.1614	94.5649	21.199	77.2923	35.8233	85.5915	44.6678	-5.79203
	Pt 13	0.882192	-18.3132	49.8021	12.889	54.0157	-14.4076	17.7916	25.2045	4.08629	-17.0628	-6.30409	25.6403	-13.4486	84.4137	-15.4281	78.0078	-8.5319	68.2282	10.3358	-26.5258
	Pt 13	4.41096	-21.0389	41.2295	-5.22773	25.0134	-27.6306	-4.91302	-0.744212	14.1175	-13.4863	-3.64551	7.03927	-13.4161	57.2042	-39.6527	59.9962	-33.8933	48.214	-8.25189	-34.4701
	Pt 13	9.78082	-51.364	7.45766	-19.1997	13.2263	-39.9045	-9.75264	-15.4065	7.72354	-23.212	-13.5633	-15.9297	-34.5842	39.9724	-53.6973	40.5059	-57.5619	26.3254	-20.741	-39.1859
3	Pt 14	pre	-14.3319	53.6385	17.2513	37.2152	10.4455	18.9473	27.1548	39.1281	2.55802	21.3738	46.1868	5.51747	85.8625	13.9927	76.2515	16.9841	65.1361	38.0209	5.94913
	Pt 14	1.09863	-46.3501	41.7153	-8.58802	29.375	5.76932	23.3559	27.3783	30.9675	5.8502	9.21385	46.3197	4.40075	57.0792	-30.5769	62.2406	-31.3134	13.9036	24.2905	14.5321
	Pt 14	5.89863	-71.7649	4.67933	-34.3197	8.29063	-28.0819	11.9769	14.2695	24.1285	-18.7943	-8.28314	-9.8148	-21.7659	-24.8917	-135.489	15.523	-111.976	-27.3948	-30.1639	-38.7429
	Pt 14	9.6	-98.108	-14.3725	-36.6096	-3.7283	-42.4914	13.2771	30.0184	22.1358	-18.4875	14.9391	-17.5301	-23.2233	-6.28291	-44.7326	9.73866	-81.1754	18.4434	26.1146	18.5447
3	Pt 15	pre	-46.4393	52.3916	-0.447171	17.9875	-11.0774	1.6045	2.95489	-2.20566	-45.7881	4.29511	40.2032	11.6333	21.2484	-32.225	54.2772	-27.3116	35.5559	-15.4947	-12.4001
	Pt 15	0.920548	-39.5726	36.1988	11.9287	12.6458	-14.4886	1.13055	22.2638	7.50996	-57.9867	-3.31778	49.9049	-1.3878	30.4169	-32.2025	53.2358	-14.4138	43.7492	-33.708	11.0241
	Pt 15	2.26301	-30.2294	34.8053	2.12401	18.8766	-19.5419	12.9422	29.2063	13.3934	-35.0585	-14.6918	37.718	5.13554	23.5339	-29.8333	60.2649	-36.9902	33.3988	-48.9938	-19.1842
3	Pt 16	-0.386301	20.3708	68.7585	55.5361	84.1807	34.6504	46.3239	34.5103	65.5147	16.6357	50.9904	81.6624	43.2868	95.8014	54.5816	90.8541	49.3344	86.2904	40.154	8.7403
	Pt 16	0.89863	7.30255	63.9112	42.4406	66.4214	23.8339	34.8121	20.5662	46.5358	-0.331637	31.625	70.8695	30.6094	88.3247	29.2865	86.9704	12.8762	75.6652	19.2336	-7.19664
	Pt 16	5.73151	10.1159	50.6743	30.7957	47.975	15.6091	25.3121	30.0028	34.9804	-6.40886	21.0163	61.9101	18.7538	81.4153	20.1896	78.2765	7.62043	63.0658	14.994	-12.4391
	Pt 16	13.5178	-28.1683	32.18	-11.5227	20.1859	-28.9186	2.75477	8.77167	6.49778	-26.1617	11.8478	38.9971	-2.87335	58.6038	-22.9744	57.0884	-27.7004	44.5218	-10.8304	-38.1867
3	Pt 17	pre	-35.2875	13.1938	5.31436	19.1054	-8.17054	11.7701	4.65434	11.3637	-21.3747	8.38884	24.3649	-10.2319	60.4638	-14.5876	72.9829	2.49034	33.213	15.9299	-8.81001
	Pt 17	1.09315	-38.8227	20.79	7.41879	12.4623	-24.0344	-2.52261	10.7869	5.72166	-31.8632	-19.4465	8.75852	-21.6764	41.9128	-23.3331	69.0494	-16.3188	31.0126	-0.485884	-22.8271
	Pt 17	9.12877	-97.1334	-13.2825	-29.7072	-5.88963	-59.7436	-20.0873	-4.47161	1.10468	-53.3687	-18.3711	-22.4061	-35.5737	5.01978	-54.7285	27.9365	-36.1449	-3.22429	-30.968	-41.0137
	Pt 17	16.0082	-52.9862	-23.4116	-14.1763	-2.5836	-38.317	-5.46484	2.7727	2.45959	-41.7449	-8.1386	-34.5594	-25.5641	-26.3949	-43.5558	-0.688898	-38.2739	-14.7459	-27.5686	-19.5068
* pre: Serum was collected prior to therapy.

## Sheet: Fig.  4
Fig. 4b			Fig. 4d
	HCV-specific/ IgG+ B cells [%]			CD21-CD27+ cells / total IgG+ B cells [%]	CD21-CD27+ cells / HCV-specific IgG+ B cells [%]	CD21+CD27+ cells / total IgG+ B cells [%]	CD21+CD27+ cells / HCV-specific IgG+ B cells [%]	CD21+CD27- cells / total IgG+ B cells [%]	CD21+CD27- cells / HCV-specific IgG+ B cells [%]	CD21-CD27- cells / total IgG+ B cells [%]	CD21-CD27- cells / HCV-specific IgG+ B cells [%]
HCV patient	0.37		HCV patient	18.6	not detected	40.7	not detected	27.7	not detected	13	not detected
HCV patient	1.2		HCV patient	8.38	21.9	65.3	54.6	17.6	5.7	8.69	17.8
HCV patient	0.19		HCV patient	11.3	not detected	66.2	not detected	17.6	not detected	4.92	not detected
HCV patient	0.16		HCV patient	11.3	38.5	79.7	61.5	4.4	0	4.59	0
HCV patient	0.36		HCV patient	3.79	6.52	25.5	30.4	52.3	37	18.4	26.1
HCV patient	0.72		HCV patient	3.87	not detected	74.5	not detected	17.5	not detected	4.12	not detected
HCV patient	1.96		HCV patient	6.37	10.2	58.2	70.6	21.6	18.2	13.8	1.07
HCV patient	0.17		HCV patient	5.48	12.8	72.8	62.4	16.6	16.5	5.17	8.26
HCV patient	0.16		HCV patient	10.4	0	53.1	79.5	17.5	7.69	19	12.8
HCV patient	0.085		HCV patient	6.97	not detected	63.3	not detected	20.7	not detected	9.04	not detected
HCV patient	0.23		HCV patient	1.67	1.41	85.4	81.7	12.2	14.1	0.7	2.82
HCV patient	0.17		HCV patient	8.29	not detected	11	not detected	50.9	not detected	29.8	not detected
HCV patient	1.64		HCV patient	6.87	14.3	35.4	22.1	34.2	39	23.5	24.7
HCV patient	0		HCV patient	12.5	not detected	24.1	not detected	31.5	not detected	31.9	not detected
HCV patient	0.8		HCV patient	7.67	12.1	71.4	71.4	16.7	12.7	4.25	3.83
HCV patient	0.38		HCV patient	9.36	10.9	59.8	42.4	20.5	33.7	10.4	13
HCV patient	0.36		HCV patient	7.85	not detected	60.7	not detected	23.1	not detected	8.35	not detected
HCV patient	0.22		HCV patient	17.2	not detected	48.6	not detected	23.3	not detected	10.8	not detected
HCV patient	0.095		HCV patient	19.1	not detected	40.4	not detected	17.5	not detected	23	not detected
HCV patient	0.58		HCV patient	12.2	10.8	50.4	43.1	20.8	4.62	16.7	41.5
HCV patient	0.61		HCV patient	14.2	21.9	59.3	61.6	15.7	8.22	10.8	8.22
HCV patient	0.31		HCV patient	5.01	not detected	41.4	not detected	46.9	not detected	6.74	not detected
HCV patient	0.13		HCV patient	7.74	not detected	33.2	not detected	36.3	not detected	22.8	not detected
HCV patient	0.42		HCV patient	6.04	5	26.5	62.5	52	25	15.5	7.5
HCV patient	0.55		HCV patient	6.66	13.2	66.4	80.3	20.2	4.49	6.79	1.92
HCV patient	0.92		HCV patient	6.45	13	57.3	67.4	26.6	15.2	9.62	4.35
HCV patient	0.42		HCV patient	16.7	20.7	61.9	73.9	11.3	3.26	10.1	2.17
HCV patient	0.038		HCV patient	20.9	not detected	29.1	not detected	12.3	not detected	37.7	not detected
HCV patient	0.43		HCV patient	5.42	12.6	30.7	26.9	47.1	39.2	16.8	21.3
HCV patient	0.15		HCV patient	1.5	not detected	32.8	not detected	60.1	not detected	5.6	not detected
HCV patient	0.08		HCV patient	9.35	36.4	52.2	48.5	29.9	12.1	8.52	3.03
HCV patient	0.35		HCV patient	6.81	12.5	24.2	28.1	45.1	40.6	23.9	18.8
HCV patient	1.18		HCV patient	10.1	38.6	21.7	19.3	35.1	14.8	33.1	27.3
HCV patient	0.35		HCV patient	5.22	12.8	74.1	73.5	15.4	10.2	5.26	3.53
HCV patient	0.052		HCV patient	1.75	not detected	58.4	not detected	37.2	not detected	2.65	not detected
HCV patient	0.11		HCV patient	6.13	15.9	31.4	27	47.3	34.9	15.2	22.2
HCV patient	0.44		HCV patient	7.94	32.3	53.4	43.8	22.1	3.85	16.6	20
HCV patient	0.97		HCV patient	8.83	16.2	78.1	72	9.62	6.17	3.49	5.66
HCV patient	1.1		HCV patient	5.79	19.9	60	22.8	23.4	25.6	10.8	31.7
HCV patient	0.37		HCV patient	10	not detected	37.6	not detected	32.3	not detected	20	not detected
HCV patient	0.19		HCV patient	9.14	10.2	45.3	33.9	21.5	39.4	24.1	16.5
HCV patient	0.89		HCV patient	7.14	11.7	76	76.4	10.4	6.8	6.47	5.18
HCV patient	0.2		HCV patient	5.29	7.32	81.5	81.7	9.13	7.32	4.07	3.66
HCV patient	0.95		HCV patient	10.4	12.9	76.8	84.3	7.74	2.76	5.12	0
HCV patient	1.16		HCV patient	9.06	11.1	57.5	80	26.7	5.56	6.72	3.33
HCV patient	2.43		HCV patient	5.27	6.77	83.3	91.4	9.52	0.92	1.89	0.92
HCV patient	0.11		HCV patient	8.54	not detected	74	not detected	7.9	not detected	9.55	not detected
HCV patient	0.062		HCV patient	4.64	not detected	76.8	not detected	16.6	not detected	1.93	not detected
uninfected control	0.0065		uninfected control	9.51		72.7		11		6.79
uninfected control	0		uninfected control	4.57		79.6		13.6		2.16
uninfected control	0		uninfected control	1.21		68.4		29.2		1.21
uninfected control	0		uninfected control	8.69		75.3		10.4		5.62
uninfected control	0		uninfected control	8.42		61.9		25.7		4.01
uninfected control	0		uninfected control	5.74		74		17.8		2.41
uninfected control	0.00805		uninfected control	8.4		63.4		13		15.1
uninfected control	0.026		uninfected control	5.32		77.4		14		3.36
uninfected control	0.011		uninfected control	4.18		78.5		15.1		2.24
uninfected control	0		uninfected control	5.6		70.6		21.1		2.69
uninfected control	0		uninfected control	4.88		74.6		16.2		4.26
uninfected control	0.0054		uninfected control	2.97		83.3		12.5		1.22
uninfected control	0		uninfected control	4.68		73.5		17.4		4.42
uninfected control	0.048		uninfected control	8.84		76.7		8.9		5.53
uninfected control	0		uninfected control	10.5		54.2		25.8		9.48
uninfected control	0.037		uninfected control	7.83		67.4		18.9		5.92
uninfected control	0.067		uninfected control	4.63		73		19.1		3.19

## Sheet: Fig.  5
Fig. 5b, left graph				Fig. 5b, right graph				Fig. 5c, left graph				Fig. 5d, left graph				Fig. 5d, right graph				Fig. 5e, left graph
	CXCR3+ cells / total IgG+ CD10- B cells [%]	CXCR3+ cells / HCV-specific IgG+ CD10- B cells [%]			CXCR3 MFI of total IgG+ CD10- B cells	CXCR3 MFI of HCV-specific IgG+ CD10- B cells			CXCR3+ cells / total IgG+ CD10- B cells [%]				CXCR5+ cells / total IgG+ CD10- B cells [%]	CXCR3+ cells / HCV-specific IgG+ CD10- B cells [%]			CXCR5 MFI of total IgG+ CD10- B cells	CXCR5 MFI of HCV-specific IgG+ CD10- B cells			CXCR5+ cells / total IgG+ CD10- B cells [%]
uninfected control	42.1			uninfected control	513				Blood	Liver		uninfected control	86.9			uninfected control	631				Blood	Liver
uninfected control	3.39			uninfected control	-51.8			HCV patient	53.7			uninfected control	41			uninfected control	165			HCV patient	77.6
uninfected control	0.4			uninfected control	-15.1			HCV patient	62.4	84.2		uninfected control	10			uninfected control	63.1			HCV patient	94.3	96.5
uninfected control	21			uninfected control	175			HCV patient	75.1	83.9		uninfected control	64.2			uninfected control	237			HCV patient	90.7	90.3
uninfected control	8.35			uninfected control	66.6			HCV patient	26.8	31.6		uninfected control	28.1			uninfected control	112			HCV patient	85.6	92.1
uninfected control	5.89			uninfected control	-11.4			HCV patient	6.61	61.1		uninfected control	34			uninfected control	134			HCV patient	68.6	81.5
uninfected control	39.8			uninfected control	405			HCV patient	53.8	63.9		uninfected control	60.5			uninfected control	244			HCV patient	89.4	77
uninfected control	11.3			uninfected control	66.8			HCV patient	63.3	79.8		uninfected control	59.1			uninfected control	215			HCV patient	83.2	67.5
uninfected control	24			uninfected control	218			HCV patient	0	0		uninfected control	64			uninfected control	225			HCV patient	58.9	54.8
uninfected control	40.8			uninfected control	423			HCV patient	22.4	55.8		uninfected control	71.6			uninfected control	283			HCV patient	16.7	29.3
uninfected control	11.1			uninfected control	65.4							uninfected control	65.7			uninfected control	242
uninfected control	21.3			uninfected control	180							uninfected control	76.5			uninfected control	284			Fig. 5e, right graph
uninfected control	7.21			uninfected control	18.5			Fig. 5C, right graph				uninfected control	59.2			uninfected control	218				CXCR5 MFI of total IgG+ CD10- B cells
uninfected control	41.4			uninfected control	492				CXCR3 MFI of total IgG+ CD10- B cells			uninfected control	73.8			uninfected control	293				Blood	Liver
uninfected control	10			uninfected control	79.8				Blood	Liver		uninfected control	24.8			uninfected control	108			HCV patient	574
uninfected control	1.32			uninfected control	-14			HCV patient	673			uninfected control	29.3			uninfected control	116			HCV patient	733	576
uninfected control	6.47			uninfected control	39.4			HCV patient	1024	1845		uninfected control	23.8			uninfected control	108			HCV patient	634	676
HCV patient	15.2	17.4		HCV patient	136	196		HCV patient	1202	1664		HCV patient	57.1	52.2		HCV patient	203	173		HCV patient	573	571
HCV patient	0.025			HCV patient	-120			HCV patient	233	334		HCV patient	7.61			HCV patient	53.2			HCV patient	342	360
HCV patient	27.7	54.3		HCV patient	269	529		HCV patient	-40.2	856		HCV patient	69.1	74.6		HCV patient	277	285		HCV patient	690	465
HCV patient	64.1	79.8		HCV patient	849	1297		HCV patient	879	1109		HCV patient	81.4	63.3		HCV patient	346	245		HCV patient	508	281
HCV patient	27.7	30.8		HCV patient	268	384		HCV patient	1180	1732		HCV patient	42.9	33.3		HCV patient	135	131		HCV patient	236	219
HCV patient	22.5			HCV patient	170			HCV patient	-166	-132		HCV patient	62.6			HCV patient	235			HCV patient	11.8	84.8
HCV patient	25.7	40.8		HCV patient	199	363		HCV patient	210	856		HCV patient	84.5	77.5		HCV patient	352	305
HCV patient	20.6			HCV patient	187							HCV patient	90.2			HCV patient	638
HCV patient	53.7	42.9		HCV patient	673	437						HCV patient	77.6	63.6		HCV patient	574	334
HCV patient	43.4			HCV patient	495							HCV patient	81.7			HCV patient	557
HCV patient	62.4	87.9		HCV patient	1024	1960						HCV patient	94.3	92.9		HCV patient	733	579
HCV patient	40.4	52.2		HCV patient	406	644						HCV patient	88.1	83.7		HCV patient	841	759
HCV patient	75.1			HCV patient	1202							HCV patient	90.7			HCV patient	634
HCV patient	52.8			HCV patient	658							HCV patient	87.1			HCV patient	572
HCV patient	21			HCV patient	237							HCV patient	64.4			HCV patient	397
HCV patient	56.6	76.9		HCV patient	719	1174						HCV patient	77.1	49.2		HCV patient	456	222
HCV patient	58.2	75.8		HCV patient	805	992						HCV patient	82.1	81.7		HCV patient	624	492
HCV patient	26.8			HCV patient	233	532						HCV patient	85.6			HCV patient	573	379
HCV patient	6.61			HCV patient	-40.2							HCV patient	68.6			HCV patient	342
HCV patient	43	90		HCV patient	557	1824						HCV patient	87.9	95		HCV patient	642	580
HCV patient	53.8	94.5		HCV patient	879	3754						HCV patient	89.4	83.6		HCV patient	690	502
HCV patient	63.3	93.5		HCV patient	1180	2783						HCV patient	83.2	84.8		HCV patient	508	171
HCV patient	0	0		HCV patient	-166	-117						HCV patient	58.9	45.7		HCV patient	236
HCV patient	22.4			HCV patient	210							HCV patient	16.7			HCV patient	11.8	190
HCV patient	46.3	51		HCV patient	557	576						HCV patient	73.5	47.2		HCV patient	304	538
HCV patient	12.5			HCV patient	51.6	550						HCV patient	86.2			HCV patient	464	208
HCV patient	21.3	33.3		HCV patient	146	296						HCV patient	68.1	42.4		HCV patient	340	132
HCV patient	25.4	40.6		HCV patient	232	397						HCV patient	35.1	34.4		HCV patient	143	97.3
HCV patient	34.7	50		HCV patient	354	540						HCV patient	47.8	25		HCV patient	184	316
HCV patient	43.2	58.9		HCV patient	438	635						HCV patient	78.4	68.7		HCV patient	396
HCV patient	37.9			HCV patient	400							HCV patient	93.7			HCV patient	621	542
HCV patient	68	84.1		HCV patient	1070	1523						HCV patient	85.5	84.1		HCV patient	598	310
HCV patient	33.7	71.5		HCV patient	333	800						HCV patient	78.8	65.4		HCV patient	444	377
HCV patient	31.8	65.3		HCV patient	338	752						HCV patient	87.5	77.9		HCV patient	463	197
HCV patient	35.6	35.1		HCV patient	342	342						HCV patient	76.8	49.7		HCV patient	392
HCV patient	34.1			HCV patient	336							HCV patient	66.3			HCV patient	290
HCV patient	0.29	6.1		HCV patient	-35.2	142						HCV patient	56.4	53.7		HCV patient	202	184
HCV patient	42.8	87.1		HCV patient	458	1414						HCV patient	86.1	82.9		HCV patient	490	409
HCV patient	29	55.6		HCV patient	287	607						HCV patient	82.4	86.7		HCV patient	386	422
HCV patient	5.93	26.2		HCV patient	59.1	277						HCV patient	72.3	64		HCV patient	320	277
HCV patient	0.53			HCV patient	-19.9							HCV patient	47.9			HCV patient	180
HCV patient	10.8			HCV patient	90.7							HCV patient	81.1			HCV patient	382

## Sheet: Fig. 6
Fig. 6a												Fig. 6b						Fig. 6c																				Fig. 6e
Time post start of therapy (year)	% HCV-specific cells / IgG+CD10- B cells											Time post start of Tx (year)	% HCV-specific cells / IgG+CD10- B cells					% CD21+CD27+ cells in					% CD21+CD27- cells in					% CD21-CD27+ cells in					% CD21-CD27- cells in					HCV-specific IgG spots in B cell Elispot
	DAA-treated patient	DAA-treated patient	DAA-treated patient	DAA-treated patient	DAA-treated patient	DAA-treated patient	DAA-treated patient	DAA-treated patient	DAA-treated patient	DAA-treated patient			IFN-treated patient	IFN-treated patient	IFN-treated patient	IFN-treated patient		total B cells in chronic HCV infection	total B cells after cure of chronic HCV infection	HCV-specific B cells in chronic HCV infection	HCV-specific B cells after cure of chronic HCV infection		total B cells in chronic HCV infection	total B cells after cure of chronic HCV infection	HCV-specific B cells in chronic HCV infection	HCV-specific B cells after cure of chronic HCV infection		total B cells in chronic HCV infection	total B cells after cure of chronic HCV infection	HCV-specific B cells in chronic HCV infection	HCV-specific B cells after cure of chronic HCV infection		total B cells in chronic HCV infection	total B cells after cure of chronic HCV infection	HCV-specific B cells in chronic HCV infection	HCV-specific B cells after cure of chronic HCV infection		chronic HCV infection	cured HCV infection
0	0.35	0.11	0.44	0.97	1.1	0.2	0.95			0.19		0	0.15	0.08	0.35	1.18		21.7	35.7	19.3	37.8		35.1	52.7	14.8	48.6		10.1	4.05	38.6	5.41		33.1	7.55	27.3	8.11		0.33	25.67
0.003									0.37			6.416		0.065				74.1	54.3	73.5	62.9		15.4	28.1	10.2	23.4		5.22	5.95	12.8	4.57		5.26	11.6	3.53	9.14		3.67	1.67
0.038								1.2				6.962			0.18			31.4	64	27	80		47.3	23	34.9	12		6.13	5.87	15.9	6		15.2	7.06	22.2	2		2.67	1.33
0.696	0.3											10.496				0.26		53.4	55.4	43.8	64.3		22.1	24.7	3.85	9.52		7.94	7.15	32.3	12.7		16.6	12.7	20	13.5		22.67	27.33
0.696						0.22						11.118	0.036					78.1	76.4	72	76.3		9.62	9.64	6.17	10.8		8.83	10.2	16.2	11.3		3.49	3.67	5.66	1.61
0.762					1.45													81.5	83.2	81.7	84.7		9.13	10.2	7.32	6.94		5.29	4	7.32	8.33		4.07	2.68	3.66	0
0.773				1.1														76.8	73	84.3	81		7.74	9.26	2.76	2.38		10.4	9.21	12.9	7.14		5.12	8.55	0	9.52
0.775			0.62															65.3	71.3	54.6	56.4		17.6	16.8	5.7	12.1		8.38	5.28	21.9	17.1		8.69	6.63	17.8	14.4
0.778		0.42
0.797							0.38
1.247					1.7
1.879	0.33																	Fig. 6D
2.578			0.46
3.112	0.33																	% CXCR3+ cells in					CXCR3 MFI of					% CXCR5+ cells in					CXCR5 MFI of
3.268			0.39															total B cells in chronic HCV infection	total B cells after cure of chronic HCV infection	HCV-specific B cells in chronic HCV infection	HCV-specific B cells after cure of chronic HCV infection		total B cells in chronic HCV infection	total B cells after cure of chronic HCV infection	HCV-specific B cells in chronic HCV infection	HCV-specific B cells after cure of chronic HCV infection		total B cells in chronic HCV infection	total B cells after cure of chronic HCV infection	HCV-specific B cells in chronic HCV infection	HCV-specific B cells after cure of chronic HCV infection		total B cells in chronic HCV infection	total B cells after cure of chronic HCV infection	HCV-specific B cells in chronic HCV infection	HCV-specific B cells after cure of chronic HCV infection
3.37				0.87														34.7	32.6	50	79.7		354	315	540	1031		47.8	92.2	25	95.9		184	558	97.3	681
3.477		0.3																43.2	39.1	58.9	61.4		438	378	635	648		78.4	88	68.7	94.9		396	595	316	609
3.614						0.23												68	60.5	84.1	100		1070	864	1523	3033		85.5	87.9	84.1	100		598	535	542	634
3.625					1.98													33.7	31.4	71.5	84.1		333	298	800	1090		78.8	85.2	65.4	84.9		444	506	310	569
4.123							0.32											31.8	21.6	65.3	58.6		338	186	752	574		87.5	81.6	77.9	89.2		463	328	377	401
5.447										0.098								42.8	9.76	87.1	52.4		458	81.5	1414	562		86.1	79.3	82.9	85.7		490	423	409	512
5.466								0.9										26.1	0.4	57.8	19.8		126	-5.67	280	106		87.7	86.2	74.9	80.9		530	465	404	441
5.964									0.27

## Sheet: Suppl Fig.1
Suppl Fig. 1a																				Suppl. Fig. 1b
Years after start of interferon-alpha therapy that resulted in cure of chronic HCV infection	NAb50 against H77S/JFH1 HCVcc of serum from																			Years after start of DAA therapy that resulted in cure of chronic HCV infection	NAb50 against H77S/JFH1 HCVcc of serum from
	Patient infected with HCV genotype 1*	Patient infected with HCV genotype 1	Patient infected with HCV genotype 1	Patient infected with HCV genotype 1	Patient infected with HCV genotype 1	Patient infected with HCV genotype 2	Patient infected with HCV genotype 2	Patient infected with HCV genotype 2	Patient infected with HCV genotype 2	Patient infected with HCV genotype 2	Patient infected with HCV genotype 2	Patient infected with HCV genotype 3	Patient infected with HCV genotype 3	Patient infected with HCV genotype 3	Patient infected with HCV genotype 3	Patient infected with HCV genotype 3	Patient infected with HCV genotype 3				Patient infected with HCV genotype 1*	Patient infected with HCV genotype 1	Patient infected with HCV genotype 1	Patient infected with HCV genotype 1	Patient infected with HCV genotype 1	Patient infected with HCV genotype 1	Patient infected with HCV genotype 1
-3															75					0	95.46	862.6	154.1	688.9	75	75	75
-2.2														75						1.87945				212.7
-2.13						75														1.91781		684
-1.97					3625															1.93699			75
-1.09								112.7	5218											1.94247
-1.07											75									2.00822
-1.05				1645																2.10411
-1						75														2.14247	105.7
-0.98	215.3																			2.92055
-0.46													710.3							3.77808
-0.39																	382			3.81644				119.4
-0.33																152.6				4.02192	75
-0.24			1577																	4.39178
-0.21		1640																		4.43014		345.3
-0.12							75
-0.05												123.5
0	189.3	2551	1622	1374	2361		75	115.5	5059		89.02		723.7	75		152.9	409.4
0.03															75
0.24										75
0.88													719.2
0.9																	402.2
0.92	126.5			1320				96.39								75
0.93		1301									75
0.96										75
0.98			1930		262.8
0.99						75
1							75
1.09															75
1.1												75		75
1.11									1861
1.44								94.36
1.88		1087
2								75
2.23											75
2.26																75
2.38																	75
2.64														75
2.92			1178							75
3.28		717.3
3.67				75
3.84												75
3.98					75
4.07							75
4.19									75
4.41													75
4.82			903.7
4.95	132
4.99										75
5.73																	75
5.83						75
5.9														75
6.07												75
6.52																75
6.81											75
7.06				75
7.1												75
7.18			1295
7.72													75
8.39																75
8.85										75
8.9								75
9.11	75
9.13															75
9.25		134.2
9.27											75
9.6														75
9.71					75
9.75									75
9.78													75
9.84						75
10.07							75
12.04	75
13.52																	75
13.64									75
13.84						75
13.94															75
14.2				75
16.01															75
16.92					75
17.57							75
Years after start of interferon-alpha therapy that resulted in cure of chronic HCV infection	NAb50 against J4/JFH1 HCVcc of serum from																			Years after start of DAA therapy that resulted in cure of chronic HCV infection	NAb50 against J4/JFH1 HCVcc of serum from
	Patient infected with HCV genotype 1*	Patient infected with HCV genotype 1	Patient infected with HCV genotype 1	Patient infected with HCV genotype 1	Patient infected with HCV genotype 1	Patient infected with HCV genotype 2	Patient infected with HCV genotype 2	Patient infected with HCV genotype 2	Patient infected with HCV genotype 2	Patient infected with HCV genotype 2	Patient infected with HCV genotype 2	Patient infected with HCV genotype 3	Patient infected with HCV genotype 3	Patient infected with HCV genotype 3	Patient infected with HCV genotype 3	Patient infected with HCV genotype 3	Patient infected with HCV genotype 3				Patient infected with HCV genotype 1*	Patient infected with HCV genotype 1	Patient infected with HCV genotype 1	Patient infected with HCV genotype 1	Patient infected with HCV genotype 1	Patient infected with HCV genotype 1	Patient infected with HCV genotype 1
-3															5980					0	92.19	3609	75	168.7	568.7	164	551.7
-2.2														2361						1.87945				149.2
-2.13						4381														1.91781		1621
-1.97					485.3															1.93699
-1.09								1978	6736											1.94247						75
-1.07											2831									2.00822							423
-1.05				398.1																2.10411					347.8
-1						5128														2.14247	75
-0.98	366.9																			2.92055
-0.46													2038							3.77808					226.7
-0.39																	35211			3.81644				75
-0.33																				4.02192
-0.24			1533																	4.39178
-0.21		610.3																		4.43014		673.1
-0.12							2114
-0.05												4161
0	445.7	655.7	1091	533.3	515.4		1817	2243	6762		2727		2166	1568		75	25958
0.01												4234
0.03															3699
0.24										771.4
0.88													563.8
0.9																	18838
0.92	267.4			638.7				1249								75
0.93		1389									776.6
0.96										448.8
0.98			530.8		259.9
0.99						1513
1							972.3
1.09															1995
1.1												3026		1818
1.11									5106
1.44								610.6
1.88		1215
2								515.4
2.23											145.8
2.26																75
2.38																	11154
2.64														976.3
2.92			348.8							437.1
3.28		423.9
3.67				453.8
3.84												1651
3.98					75
4.07							326.6
4.19									3898
4.41													308.1
4.82			353
4.95	75
4.99										322
5.73																	8523
5.83						1512
5.9														442.1
6.07												593.3
6.52																75
6.81											128.1
7.06				75
7.1												287
7.18			121.3
7.72													186.5
8.39																75
8.85										345.9
8.9								174.7
9.11	75
9.13															1531
9.25		382.1
9.27											109.7
9.6														170
9.71					75
9.75									668.1
9.78													168.6
9.84						75
10.07							75
12.04	75
13.52																	5359
13.64									237
13.84						75
13.94															1268
14.2				75
16.01															583.2
16.92					75
17.57							75
Years after start of interferon-alpha therapy that resulted in cure of chronic HCV infection	NAb50 against JFH1 HCVcc of serum from																			Years after start of DAA therapy that resulted in cure of chronic HCV infection	NAb50 against JFH1 HCVcc of serum from
	Patient infected with HCV genotype 1*	Patient infected with HCV genotype 1	Patient infected with HCV genotype 1	Patient infected with HCV genotype 1	Patient infected with HCV genotype 1	Patient infected with HCV genotype 2	Patient infected with HCV genotype 2	Patient infected with HCV genotype 2	Patient infected with HCV genotype 2	Patient infected with HCV genotype 2	Patient infected with HCV genotype 2	Patient infected with HCV genotype 3	Patient infected with HCV genotype 3	Patient infected with HCV genotype 3	Patient infected with HCV genotype 3	Patient infected with HCV genotype 3	Patient infected with HCV genotype 3				Patient infected with HCV genotype 1*	Patient infected with HCV genotype 1	Patient infected with HCV genotype 1	Patient infected with HCV genotype 1	Patient infected with HCV genotype 1	Patient infected with HCV genotype 1	Patient infected with HCV genotype 1
-3															300.1					0	7166	2211000	3778	51130	3439	2477	850.5
-2.2														1127						1.87945				9976
-2.13						4673														1.91781		12335
-1.97					1234															1.93699			1727
-1.09								3030	27915											1.94247						1330
-1.07											22254									2.00822							746.2
-1.05				16799																2.10411					1435
-1						3015														2.14247	4328
-0.98	3340																			2.92055						927.7
-0.46													30847							3.77808					814.5
-0.39																	54536			3.81644				6394
-0.33																2409				4.02192	3501
-0.24			5096																	4.39178			1627
-0.21		5327																		4.43014		3846
-0.12							2052
-0.05												30595
0	1737	4158	6732	20657	1512		2604	4098	29701		19803		18897	3131		1349	19236
0.01												27992
0.03															329.9
0.24										1736
0.88													13973
0.9																	6109
0.92	678.6			11515				2137								542.4
0.93		4823									5884
0.96										249.6
0.98			3087		734.1
0.99						1531
1							2386
1.09															425.9
1.1												9244		1811
1.11									35111
1.44								649.6
1.88		7167
2								878.3
2.23											5763
2.26																441.1
2.38																	6260
2.64														798.1
2.92			3785							173.3
3.28		5608
3.67				2113
3.84												7176
3.98					412.5
4.07							2440
4.19									20613
4.41													2819
4.82			3567
4.95	185.9
4.99										75
5.73																	1409
5.83						734.7
5.9														75
6.07												1554
6.52																227.6
6.81											1815
7.06				710
7.1												412.5
7.18			2122
7.72													820.4
8.39																276.3
8.85										75
8.9								308.2
9.11	115.7
9.13															140.7
9.25		6131
9.27											425.4
9.6														75
9.71					187.2
9.75									854.4
9.78													951.7
9.84						75
10.07							435
12.04	75
13.52																	424.8
13.64									272.1
13.84						75
13.94															105.7
14.2				177.4
16.01															75
16.92					180.9
17.57							75
Years after start of interferon-alpha therapy that resulted in cure of chronic HCV infection	NAb50 against SA13/JFH1 HCVcc of serum from																			Years after start of DAA therapy that resulted in cure of chronic HCV infection	NAb50 against SA13/JFH1 HCVcc of serum from
	Patient infected with HCV genotype 1*	Patient infected with HCV genotype 1	Patient infected with HCV genotype 1	Patient infected with HCV genotype 1	Patient infected with HCV genotype 1	Patient infected with HCV genotype 2	Patient infected with HCV genotype 2	Patient infected with HCV genotype 2	Patient infected with HCV genotype 2	Patient infected with HCV genotype 2	Patient infected with HCV genotype 2	Patient infected with HCV genotype 3	Patient infected with HCV genotype 3	Patient infected with HCV genotype 3	Patient infected with HCV genotype 3	Patient infected with HCV genotype 3	Patient infected with HCV genotype 3				Patient infected with HCV genotype 1*	Patient infected with HCV genotype 1	Patient infected with HCV genotype 1	Patient infected with HCV genotype 1	Patient infected with HCV genotype 1	Patient infected with HCV genotype 1	Patient infected with HCV genotype 1
-3															4168					0	3141	64278	5327	123498	12820	2346	4771
-2.2														906.4						1.87945				86576
-2.13						1315														1.91781		43871
-1.97					534.3															1.93699			3445
-1.09								1674	9633											1.94247						1635
-1.07											3675									2.00822							2425
-1.05				8294																2.10411					9376
-1						1215														2.14247	1872
-0.98	4652																			2.92055						641.9
-0.46													29312							3.77808					7734
-0.39																	13342			3.81644				8004
-0.33																159.9				4.02192	1148
-0.24			12681																	4.39178			3122
-0.21		34117																		4.43014		11483
-0.12							1831
-0.05												1113
0	5915	30302	10784	9449	1037		1658	2096	9799		14831		20761	1210		152.8	14357
0.01												909.6
0.03															1103
0.24										14257
0.88													8926
0.9																	4524
0.92	4739			7196				1534								142.4
0.93		18999									7137
0.96										685.9
0.98			13225		764.9
0.99						846.1
1							935.6
1.09															611.5
1.1												536.7		796.9
1.11									8266
1.44								1303
1.88		20635
2								1360
2.23											1240
2.26																134.4
2.38																	4903
2.64														806
2.92			6682							478.3
3.28		23561
3.67				2161
3.84												454.1
3.98					883.2
4.07							570.9
4.19									7242
4.41													3446
4.82			2436
4.95	510
4.99										161.4
5.73																	3173
5.83						460
5.9														679.1
6.07												248.2
6.52																124.5
6.81											415.7
7.06				1732
7.1												260.1
7.18			1367
7.72													1058
8.39																140.6
8.85										120.2
8.9								877.7
9.11	634.2
9.13															214
9.25		14159
9.27											399.4
9.6														509.1
9.71					146.3
9.75									5403
9.78													1623
9.84						99.21
10.07							265.5
12.04	652.9
13.52																	986.1
13.64									1130
13.84						75
13.94															200
14.2				699.2
16.01															169.3
16.92					75
17.57							108.8
	* Each column displays results from serial serum samples from one patient.

## Sheet: Suppl Fig. 2
Suppl Fig 2a																	Suppl Fig 2b																	Suppl Fig 2c
																																										%CXCR5 in TLM				%CXCR5 in AM
	CXCR3+ cells / CD21+CD27+ cells total IgG+ CD10- B cells [%]	CXCR3+ cells / CD21+CD27+ cells HCV-specific IgG+ CD10-B cells [%]			CXCR3+ cells / CD21+CD27- cells total IgG+ CD10- B cells [%]	CXCR3+ cells / CD21+CD27- cells HCV-specific IgG+ CD10-B cells [%]			CXCR3+ cells / CD21-CD27- cells total IgG+ CD10- B cells [%]	CXCR3+ cells / CD21-CD27-cells HCV-specific IgG+ CD10-B cells [%]			CXCR3+ cells / CD21-CD27+ cells total IgG+ CD10- B cells [%]	CXCR3+ cells / CD21-CD27+ cells HCV-specific IgG+ CD10-B cells [%]				CXCR3 MFI of CD21+CD27+ cells total IgG+ CD10- B cells [%]	CXCR3 MFI of CD21+CD27+ cells HCV-specific IgG+ CD10-B cells [%]			CXCR3 MFI of CD21+CD27- cells total IgG+ CD10- B cells [%]	CXCR3 MFI of CD21+CD27- cells HCV-specific IgG+ CD10-B cells [%]			CXCR3 MFI of CD21-CD27- cells total IgG+ CD10- B cells [%]	CXCR3 MFI of CD21-CD27- cells HCV-specific IgG+ CD10-B cells [%]			CXCR3 MFI of CD21-CD27+ cells total IgG+ CD10- B cells [%]	CXCR3 MFI of CD21-CD27+ cells HCV-specific IgG+ CD10-B cells [%]				CXCR5+ cells / CD21+CD27+ cells total IgG+ CD10- B cells [%]	CXCR5+ cells / CD21+CD27+ cells HCV-specific IgG+ CD10-B cells [%]			CXCR5+ cells / CD21+CD27- cells total IgG+ CD10- B cells [%]	CXCR5+ cells / CD21+CD27- cells HCV-specific IgG+ CD10-B cells [%]			CXCR5+ cells / CD21-CD27- cells total IgG+ CD10- B cells [%]	CXCR5+ cells / CD21-CD27- cells HCV-specific IgG+ CD10-B cells [%]			CXCR5+ cells / CD21-CD27+ cells total IgG+ CD10- B cells [%]	CXCR5+ cells / CD21-CD27+ cells HCV-specific IgG+ CD10-B cells [%]
uninfected control	43.1			uninfected control	28.9			uninfected control	42.2			uninfected control	49.8				uninfected control	532			uninfected control	334			uninfected control	473			uninfected control	619				uninfected control	97.9			uninfected control	97.2			uninfected control	17.5			uninfected control	40.5
uninfected control	3.57			uninfected control	2.12			uninfected control	1.67			uninfected control	4.72				uninfected control	-59			uninfected control	-35.7			uninfected control	41.5			uninfected control	-18.9				uninfected control	43.3			uninfected control	44.2			uninfected control	1.67			uninfected control	9.45
uninfected control	0.35			uninfected control	0.55			uninfected control	0			uninfected control	0				uninfected control	-26.3			uninfected control	8.84			uninfected control	5.56			uninfected control	14.5				uninfected control	10.4			uninfected control	9.7			uninfected control	0			uninfected control	6.67
uninfected control	20.6			uninfected control	16.4			uninfected control	21.2			uninfected control	29.4				uninfected control	158			uninfected control	141			uninfected control	269			uninfected control	299				uninfected control	72.4			uninfected control	68.9			uninfected control	6.06			uninfected control	25.5
uninfected control	8.18			uninfected control	9.19			uninfected control	8.53			uninfected control	7.01				uninfected control	54.2			uninfected control	84.4			uninfected control	123			uninfected control	77.2				uninfected control	31			uninfected control	32.8			uninfected control	4.65			uninfected control	3.69
uninfected control	6.25			uninfected control	5.03			uninfected control	2.65			uninfected control	5.2				uninfected control	-16.7			uninfected control	9.59			uninfected control	25.1			uninfected control	-23.9				uninfected control	36.1			uninfected control	38.3			uninfected control	3.54			uninfected control	6.69
uninfected control	49.3			uninfected control	38.9			uninfected control	11.4			uninfected control	21				uninfected control	504			uninfected control	389			uninfected control	143			uninfected control	202				uninfected control	78			uninfected control	73			uninfected control	3.52			uninfected control	11.7
uninfected control	10.4			uninfected control	11			uninfected control	22.5			uninfected control	18.3				uninfected control	52.6			uninfected control	71.9			uninfected control	225			uninfected control	162				uninfected control	63.9			uninfected control	60.5			uninfected control	7.05			uninfected control	18.5
uninfected control	26			uninfected control	14.8			uninfected control	23.5			uninfected control	20.5				uninfected control	236			uninfected control	134			uninfected control	231			uninfected control	182				uninfected control	67.7			uninfected control	67.2			uninfected control	8.67			uninfected control	12.3
uninfected control	45.5			uninfected control	23			uninfected control	38.2			uninfected control	51.2				uninfected control	485			uninfected control	215			uninfected control	369			uninfected control	492				uninfected control	77.1			uninfected control	74.1			uninfected control	14.7			uninfected control	19.8
uninfected control	11.4			uninfected control	8.42			uninfected control	10.7			uninfected control	15.3				uninfected control	61.3			uninfected control	53			uninfected control	135			uninfected control	108				uninfected control	69.3			uninfected control	79.6			uninfected control	2.91			uninfected control	20.3
uninfected control	22.9			uninfected control	12			uninfected control	9.29			uninfected control	20.7				uninfected control	195			uninfected control	92.2			uninfected control	114			uninfected control	184				uninfected control	78.6			uninfected control	81.1			uninfected control	19			uninfected control	23.1
uninfected control	7.92			uninfected control	5.07			uninfected control	5.71			uninfected control	5.41				uninfected control	15			uninfected control	20.3			uninfected control	80.6			uninfected control	6.59				uninfected control	67.3			uninfected control	51.4			uninfected control	8.57			uninfected control	8.11
uninfected control	39.9			uninfected control	41.9			uninfected control	44.4			uninfected control	52.7				uninfected control	480			uninfected control	505			uninfected control	464			uninfected control	605				uninfected control	82.8			uninfected control	84.6			uninfected control	7.02			uninfected control	27.1
uninfected control	9.58			uninfected control	10.6			uninfected control	12.6			uninfected control	8.28				uninfected control	63.7			uninfected control	79.4			uninfected control	146			uninfected control	104				uninfected control	30.8			uninfected control	28.1			uninfected control	5.44			uninfected control	2.76
uninfected control	1.32			uninfected control	1.82			uninfected control	0.83			uninfected control	0.47				uninfected control	-20.8			uninfected control	-3.23			uninfected control	21			uninfected control	-8.7				uninfected control	33.4			uninfected control	33.4			uninfected control	1.66			uninfected control	5.03
uninfected control	6.66			uninfected control	6.48			uninfected control	6.32			uninfected control	3.62				uninfected control	36.4			uninfected control	46.1			uninfected control	76.4			uninfected control	33.1				uninfected control	26.7			uninfected control	21			uninfected control	1.05			uninfected control	5.8
HCV patient	21.4	14.3		HCV patient	11.9	11.8		HCV patient	12.5	16.7		HCV patient	30.4	66.7			HCV patient	175	257		HCV patient	104	95.7		HCV patient	147	247		HCV patient	279	280			HCV patient	68.2	57.1		HCV patient	66.3	58.8		HCV patient	23.1	33.3		HCV patient	22	66.7
HCV patient	0.033			HCV patient	0			HCV patient	0			HCV patient	0				HCV patient	-129			HCV patient	-81.3			HCV patient	-88.7			HCV patient	-150				HCV patient	8.1			HCV patient	8.69			HCV patient	0.61			HCV patient	0.65
HCV patient	31.3	56.1		HCV patient	18.9	51.5		HCV patient	23.8	25		HCV patient	32.7	50			HCV patient	291	552		HCV patient	182	488		HCV patient	286	435		HCV patient	322	457			HCV patient	83.8	79.2		HCV patient	77.3	88.2		HCV patient	14.1	50		HCV patient	25.9	21.1
HCV patient	69.2	82.4		HCV patient	41.4	66.7		HCV patient	51.3	55.6		HCV patient	77.1	100			HCV patient	961	1427		HCV patient	433	856		HCV patient	551	640		HCV patient	1219	2050			HCV patient	88.5	69.1		HCV patient	91.1	83.3		HCV patient	6.96	11.1		HCV patient	27.3	42.9
HCV patient	30.5	29		HCV patient	19.3	0		HCV patient	22.5	60		HCV patient	37.1	0			HCV patient	287	405		HCV patient	164	50.5		HCV patient	248	460		HCV patient	390				HCV patient	60.4	35.5		HCV patient	55.2	33.3		HCV patient	1.63	20		HCV patient	8.09
HCV patient	24.1			HCV patient	17.4			HCV patient	17.4			HCV patient	30.4				HCV patient	180			HCV patient	105			HCV patient	179			HCV patient	266				HCV patient	72.1			HCV patient	70.1			HCV patient	9.98			HCV patient	22.6
HCV patient	27.1	44.8		HCV patient	17.9	30		HCV patient	11.5	0		HCV patient	14.1	0			HCV patient	210	385		HCV patient	136	308		HCV patient	122	97.7		HCV patient	120	205			HCV patient	86.4	79.3		HCV patient	84.4	90		HCV patient	13.8	0		HCV patient	19.3	0
HCV patient	60.1	64.7		HCV patient	49.5	30		HCV patient	45.1	26.3		HCV patient	71.5	72.7			HCV patient	868	538		HCV patient	575	362		HCV patient	471	280		HCV patient	994	805			HCV patient	97.8	82.4		HCV patient	96.3	96.7		HCV patient	22.5	15.8		HCV patient	68.1	27.3
HCV patient	57.1			HCV patient	35.3			HCV patient	39.1			HCV patient	48.2				HCV patient	759			HCV patient	357			HCV patient	414			HCV patient	596				HCV patient	98.1			HCV patient	99			HCV patient	58.1			HCV patient	66.8
HCV patient	63.4	89.7		HCV patient	56	75.6		HCV patient	59	87.5		HCV patient	64	87.5			HCV patient	1092	2235		HCV patient	766	977		HCV patient	679	1039		HCV patient	1008	1866			HCV patient	98.8	98.2		HCV patient	97.6	97.8		HCV patient	34.8	37.5		HCV patient	74.4	75
HCV patient	42.8	61.5		HCV patient	35	45.2		HCV patient	30.7	25		HCV patient	47.7	70			HCV patient	436	805		HCV patient	317	494		HCV patient	307	368		HCV patient	532	906			HCV patient	99.7	100		HCV patient	99.5	96.8		HCV patient	28.3	16.7		HCV patient	56.2	60
HCV patient	75.8			HCV patient	72.2			HCV patient	72.6			HCV patient	81.3				HCV patient	1342			HCV patient	925			HCV patient	857			HCV patient	1507				HCV patient	98.7			HCV patient	96.7			HCV patient	40			HCV patient	65.6
HCV patient	54.5			HCV patient	41.8			HCV patient	59.8			HCV patient	58.6				HCV patient	722			HCV patient	494			HCV patient	642			HCV patient	729				HCV patient	97.7			HCV patient	95.9			HCV patient	47.8			HCV patient	69.9
HCV patient	26.8			HCV patient	9.06			HCV patient	14.1			HCV patient	27.9				HCV patient	278			HCV patient	91.4			HCV patient	211			HCV patient	320				HCV patient	94.9			HCV patient	93.5			HCV patient	12.9			HCV patient	35.5
HCV patient	59.5	96.4		HCV patient	45.3	100		HCV patient	55.5	59.3		HCV patient	65.3	57.1			HCV patient	805	1987		HCV patient	544	2130		HCV patient	594	633		HCV patient	875	909			HCV patient	95	100		HCV patient	95.6	100		HCV patient	18.8	0		HCV patient	51.2	14.3
HCV patient	65.3	78.5		HCV patient	40.9	61.1		HCV patient	38.2	50		HCV patient	63	83.3			HCV patient	1001	1060		HCV patient	483	737		HCV patient	390	695		HCV patient	794	1033			HCV patient	98.5	97		HCV patient	98.6	100		HCV patient	18.1	33.3		HCV patient	44	50
HCV patient	33.4			HCV patient	21.4			HCV patient	20.9			HCV patient	30.7				HCV patient	315			HCV patient	162			HCV patient	183			HCV patient	300				HCV patient	91			HCV patient	94.4			HCV patient	28.3			HCV patient	36.1
HCV patient	9.06			HCV patient	5.4			HCV patient	4.58			HCV patient	7.73				HCV patient	-39			HCV patient	-60			HCV patient	-6.23			HCV patient	-53.2				HCV patient	90.7			HCV patient	90.5			HCV patient	11.9			HCV patient	38.8
HCV patient	39.9	97.8		HCV patient	37.2	76		HCV patient	64.7	83.3		HCV patient	55.5	100			HCV patient	595	2515		HCV patient	457	1109		HCV patient	792	1362		HCV patient	893	1743			HCV patient	98.3	97.8		HCV patient	98.5	100		HCV patient	41	66.7		HCV patient	65.3	75
HCV patient	58.8	96.6		HCV patient	34	25		HCV patient	50.6	83.3		HCV patient	73.7	100			HCV patient	1035	4172		HCV patient	403	387		HCV patient	657	2498		HCV patient	1728	3995			HCV patient	98.2	97.8		HCV patient	97.4	100		HCV patient	22.9	0		HCV patient	62.1	55.2
HCV patient	57.9	100		HCV patient	63.8	93.5		HCV patient	82.2	85.7		HCV patient	80.3	93.5			HCV patient	1106	2955		HCV patient	1090	2355		HCV patient	1483	2404		HCV patient	2043	2612			HCV patient	93.2	50		HCV patient	91.9	91.9		HCV patient	22.9	85.7		HCV patient	48.2	84.8
HCV patient	33.4			HCV patient	13			HCV patient	13.9			HCV patient	27.7				HCV patient	319			HCV patient	81.5			HCV patient	147			HCV patient	252				HCV patient	39.1			HCV patient	30			HCV patient	0.99			HCV patient	6.21
HCV patient	57.2	61		HCV patient	44	42.9		HCV patient	32.3	49.2		HCV patient	49.1	58.3			HCV patient	853	729		HCV patient	467	484		HCV patient	318	515		HCV patient	611	660			HCV patient	93.2	62.3		HCV patient	82.9	58		HCV patient	19	21.3		HCV patient	48.9	25
HCV patient	12.6			HCV patient	11.7			HCV patient	19.4			HCV patient	20.3				HCV patient	40			HCV patient	46			HCV patient	165			HCV patient	110				HCV patient	90.3			HCV patient	89.5			HCV patient	39.2			HCV patient	43.1
HCV patient	25.9	43.8		HCV patient	16.7	25		HCV patient	10.4	0		HCV patient	19.8	25			HCV patient	188	438		HCV patient	98.8	110		HCV patient	80.6	125		HCV patient	127	190			HCV patient	74.7	56.2		HCV patient	81.4	50		HCV patient	17.8	0		HCV patient	34.1	25
HCV patient	39.8	66.7		HCV patient	23.9	30.8		HCV patient	13.4	50		HCV patient	25.7	0			HCV patient	360	682		HCV patient	217	342		HCV patient	135	294		HCV patient	229	146			HCV patient	47.8	33.3		HCV patient	42.9	46.2		HCV patient	13.9	33.3		HCV patient	13.7	0
HCV patient	46.4	70.6		HCV patient	31.2	69.2		HCV patient	28.3	33.3		HCV patient	42.5	44.1			HCV patient	520	809		HCV patient	294	696		HCV patient	275	396		HCV patient	484	465			HCV patient	66.3	41.2		HCV patient	68	38.5		HCV patient	19.7	20.8		HCV patient	29.6	14.7
HCV patient	47.7	58.3		HCV patient	25.3	54.7		HCV patient	26.7	61.5		HCV patient	50.5	64.9			HCV patient	490	623		HCV patient	228	602		HCV patient	268	668		HCV patient	528	726			HCV patient	86.4	74.4		HCV patient	73	68		HCV patient	14.3	30.8		HCV patient	45.7	46.8
HCV patient	38.3			HCV patient	37.3			HCV patient	34.7			HCV patient	38				HCV patient	421			HCV patient	373			HCV patient	329			HCV patient	396				HCV patient	96.5			HCV patient	95.1			HCV patient	34.8			HCV patient	58.3
HCV patient	79.6	95.5		HCV patient	60.8	76.2		HCV patient	52.5	70		HCV patient	83.9	90			HCV patient	1541	1895		HCV patient	808	1141		HCV patient	675	971		HCV patient	1916	2678			HCV patient	97.3	95.5		HCV patient	96.3	90.5		HCV patient	30	40		HCV patient	63.8	90
HCV patient	36.1	78.9		HCV patient	26.7	60		HCV patient	29.5	50		HCV patient	45.6	76.2			HCV patient	362	931		HCV patient	249	886		HCV patient	295	523		HCV patient	462	808			HCV patient	95.2	96.5		HCV patient	94.4	80		HCV patient	18.1	26.9		HCV patient	52	45.2
HCV patient	35	68.9		HCV patient	18.7	33.3		HCV patient	15.3	45.5		HCV patient	23.8	68.3			HCV patient	380	808		HCV patient	170	398		HCV patient	164	521		HCV patient	224	745			HCV patient	95.1	92.1		HCV patient	92	95.8		HCV patient	20.8	13.6		HCV patient	41.7	30.2
HCV patient	46.6	38.3		HCV patient	19.2	37.4		HCV patient	10.1	26.5		HCV patient	35.6	42.3			HCV patient	464	375		HCV patient	154	335		HCV patient	108	278		HCV patient	338	416			HCV patient	87.9	63		HCV patient	82.4	76.9		HCV patient	22.2	29.2		HCV patient	41.1	32.4
HCV patient	29.8			HCV patient	31.5			HCV patient	40.2			HCV patient	46.8				HCV patient	283			HCV patient	298			HCV patient	409			HCV patient	521				HCV patient	83.3			HCV patient	79.2			HCV patient	26.5			HCV patient	40.5
HCV patient	0.31	4.76		HCV patient	0.19	0		HCV patient	0	0		HCV patient	0.19	0			HCV patient	-34.7	139		HCV patient	-41	49.6		HCV patient	-32.8	123		HCV patient	-35	216			HCV patient	61.2	57.1		HCV patient	58.9	83.3		HCV patient	6.36	33.3		HCV patient	17	0
HCV patient	43	90.2		HCV patient	25.2	66.7		HCV patient	37.8			HCV patient	57	71.4			HCV patient	468	1560		HCV patient	203	520		HCV patient	388			HCV patient	628	877			HCV patient	94.2	87.4		HCV patient	93.1	100		HCV patient	21.3			HCV patient	52.6	50
HCV patient	31.5	52.8		HCV patient	21.2	60		HCV patient	28.3	33.3		HCV patient	37.2	80			HCV patient	321	591		HCV patient	184	388		HCV patient	285	579		HCV patient	389	870			HCV patient	90.5	88.9		HCV patient	89.4	100		HCV patient	35.2	100		HCV patient	45.4	60
HCV patient	6.72	26.9		HCV patient	1.26	0		HCV patient	0	0		HCV patient	3.97	22.7			HCV patient	69	284		HCV patient	-17.9	-54.8		HCV patient	5.89	89.9		HCV patient	61	260			HCV patient	76.2	67.3		HCV patient	74.6	100		HCV patient	17.4	0		HCV patient	27.1	22.7
HCV patient	0.58			HCV patient	0			HCV patient	0			HCV patient	1.25				HCV patient	-23.4			HCV patient	-37.7			HCV patient	-3.19			HCV patient	8.04				HCV patient	57.7			HCV patient	39.9			HCV patient	6.15			HCV patient	17.5
HCV patient	12.1			HCV patient	6.62			HCV patient	4.84			HCV patient	7.06				HCV patient	105			HCV patient	27.6			HCV patient	89.4			HCV patient	85.8				HCV patient	84.3			HCV patient	86.6			HCV patient	14.9			HCV patient	35.8
HCV patient	30.7	67.4		HCV patient	17.4	41.5		HCV patient	12.3	21.7		HCV patient	22.9	67.6			HCV patient	148	322		HCV patient	77.5	193		HCV patient	70.6	115		HCV patient	116	336			HCV patient	96	93.9		HCV patient	94.5	93.8		HCV patient	33.8	21.7		HCV patient	64.6	66
HCV patient	48.6	56.2		HCV patient	22.2			HCV patient	30.4			HCV patient	63.4	65			HCV patient	277	410		HCV patient	88.6			HCV patient	143			HCV patient	398	495			HCV patient	95.1	65.6		HCV patient	94.2			HCV patient	13.4			HCV patient	51.6	35
HCV patient	5.85			HCV patient	1.08			HCV patient	1.47			HCV patient	4.76				HCV patient	22.1			HCV patient	-20.9			HCV patient	7.9			HCV patient	15.3				HCV patient	64.1			HCV patient	74.6			HCV patient	17.8			HCV patient	19.1
HCV patient	38.1			HCV patient	13.7			HCV patient	26.9			HCV patient	47				HCV patient	209			HCV patient	63			HCV patient	126			HCV patient	260				HCV patient	88.5			HCV patient	88.9			HCV patient	22.6			HCV patient	43.6
